# Supplementary material for: SNP HiTLink: a high-throughput linkage analysis system employing dense SNP data
Source: BMC Bioinformatics. 2009 Apr 24;10:121. doi: 10.1186/1471-2105-10-121 (PMC2680848; doi:10.1186/1471-2105-10-121)
Supplement: Additional file 1 — SNP HiTLink. The SNP HiTLink main program. [file 1471-2105-10-121-S1.zip]

Archive with 1 entries (1 files):
- SNPHiTLink Setup.EXE
