# Supplementary material for: SNP HiTLink: a high-throughput linkage analysis system employing dense SNP data
Source: BMC Bioinformatics. 2009 Apr 24;10:121. doi: 10.1186/1471-2105-10-121 (PMC2680848; doi:10.1186/1471-2105-10-121)
Supplement: Additional file 3 — sample_data. Sample file set including a map file, pedin.dat and pedin.pre file. [file 1471-2105-10-121-S3.zip]

Archive with 4 entries (4 files):
- sample_data/readme.txt
- sample_data/sample_allegro_pedin.pre.pre
- sample_data/sample_map.txt
- sample_data/sample_mlink_pedin.dat.dat
