# Supplementary material for: SNP HiTLink: a high-throughput linkage analysis system employing dense SNP data
Source: BMC Bioinformatics. 2009 Apr 24;10:121. doi: 10.1186/1471-2105-10-121 (PMC2680848; doi:10.1186/1471-2105-10-121)
Supplement: Additional file 3 — sample_data. Sample file set including a map file, pedin.dat and pedin.pre file. [file 1471-2105-10-121-S3.zip › sample_data/readme.txt]

sample data

Following files are provided as sample data;

sample_mlink_pedin.dat
sample_allegro_pedin.pre
sample_map


All programs (SNP HiTLink and run_linkage.pl), LD data file, and manual can be 
downloaded also from dynacom website.

https://www.dynacom.co.jp/u-tokyo.ac.jp/snphitlink/
