# Supplementary material for: SNP HiTLink: a high-throughput linkage analysis system employing dense SNP data
Source: BMC Bioinformatics. 2009 Apr 24;10:121. doi: 10.1186/1471-2105-10-121 (PMC2680848; doi:10.1186/1471-2105-10-121)
Supplement: Additional file 3 — sample_data. Sample file set including a map file, pedin.dat and pedin.pre file. [file 1471-2105-10-121-S3.zip › sample_data/sample_allegro_pedin.pre.pre]

1  1  0  0 1 1 0 0   
1  2  0  0 2 1 0 0   
1  3  1  2 2 1 0 0   
1  4  1  2 2 2 0 0   
  
